# Supplementary material for: Proteomic profiling of archaeological human bone
Source: R Soc Open Sci. 2017 Jun 7;4(6):161004. doi: 10.1098/rsos.161004 (PMC5493901; doi:10.1098/rsos.161004)
Supplement: Supplementary dataset [file rsos161004supp2.xlsx]

## Sheet: emPAI
Royal Society Open Science
Supplementary Materials for Proteomic profiling of archeological human bone
Rikai Sawafuji{a,b}, Enrico Cappellini{c}, Tomohito Nagaoka{d}, Anna K Fotakis{c}, Rosa Rakownikow Jersie-Christensen{e}, Jesper V. Olsen{e}, Kazuaki Hirata{d}, Shintaroh Ueda{a,f,1}
a: Department of Biological Sciences, Graduate School of Science, the University of Tokyo, 7–3–1 Hongo, Bunkyo-ku, Tokyo 113–0033, Japan. b: Present address: Department of Human Biology and Anatomy, Graduate School of Medicine, University of the Ryukyus, 207 Uehara, Nishihara, Nakagami, Okinawa, 903–0215, Japan. c: Centre for GeoGenetics, Natural History Museum of Denmark, University of Copenhage…
Sapplementary Dataset 1. emPAI value of detected proteins.
Gene name	H-9	H-142	H-91	H-206	H-24	H-88	H-160	H-162
COL1A1	1.94037	1.33362	0.71475	1.96564	1.10581	1.39432	1.5205	1.84139
COL1A2	1.51189	1.05933	0.570646	1.70005	0.831239	1.13507	1.15443	1.25393
CHAD	1.76605	1.17375	0.342477	1.84111	0.416325	0.272481	0.851151	1.11632
F2	0.504198	0.31998	0.121103	0.714125	0.158323	0.256871	0.277565	0.363803
SERPINF1	0.984354	0.878493	0.389495	0.878493	0.279802	0.315369	0.778279	0.428111
BGN	0.708276	0.238863	0.30701	0.708276	0.378907	0.378907	0.708276	0.378907
ALB	0.401971	0.16203	0.105295	0.206484	0.105295	0.0645692	0.133308	0.16203
VTN	0.621349	0.406527	0.152732	0.447084	0.255352	0.488811	0.220168	0.29155
EPX	0.113599	0.0108178	0.0217527	0.113599	0.113599	0.113599	0.0328059	0.226832
AHSG	0.778279	0.539927	0.211528	0.615598	0.211528	0.271062	0.333521	0.333521
LUM	0.376857	0.29155	0.136464	0.467799	0.173396	0.0660505	0.250899	0.29155
DPT	1.15443	0.8166	0.29155	1.5551	0.185971	0.29155	0.8166	0.8166
COL12A1	0.0662741	0.0152135	0.00757803	0.0267753	0.0152135	0.00378186	0.0190529	0.0113886
COL5A2	0.101909	0.0359187		0.054359	0.0088612	0.0450982	0.0450982	0.101909
F9	0.163949	0.163949	0.106512	0.224368	0.106512	0.134867	0.134867	0.134867
SERPINA10	0.168952	0.12421	0.0811808	0.215474		0.12421	0.0602877	0.0811808
HSPG2	0.055211	0.0166731	0.00414246	0.0336242	0.00414246	0.0124789	0.0166731	0.0251136
F7	0.0974988	0.023531	0.023531	0.29155	0.0974988	0.149757	0.176812	0.0974988
F10	0.150455	0.0619082		0.246385	0.0408576	0.0619082	0.0619082	0.0619082
OLFML3	0.193777	0.025626	0.025626	0.255744	0.0788648	0.0519086	0.0788648	0.134867
COL22A1	0.0353942	0.0210886	0.0210886	0.0572293	0.0140101	0.0140101	0.0282166	0.0210886
COL5A1	0.0650148	0.0212182	0.00702329	0.0428866	0.0140959	0.0212182	0.0212182	0.0212182
COL2A1	0.0559629	0.00780934	0.0156797	0.0396613	0.0236114	0.0236114	0.0316052	0.0316052
KNG1	0.192309	0.0660505	0.0324972	0.118436		0.0324972	0.0161187	0.0324972
APOE	0.247825	0.0686762		0.142069		0.0686762	0.0452755	0.0686762
DCN	0.169989	0.053725	0.0265111	0.201007	0.053725	0.0265111	0.0816603	0.0816603
DEFA3	0.895736	0.668101	0.136464	0.895736	0.895736	0.136464	0.29155	0.29155
OMD	0.142802	0.0690192	0.0339338	0.263134	0.0690192		0.0690192	0.142802
CTSG	0.110336		0.0355034	0.0722672	0.0722672	0.190577	0.0355034	0.190577
IGF2	0.400688	0.183507		0.324193		0.118872		0.118872
PRG2	0.279802			0.0857111	0.178769			0.279802
CLEC3B	0.333521	0.0592537	0.0592537	0.333521	0.0592537		0.0592537	0.188502
PRTN3	0.304321	0.0926009	0.0926009	0.304321	0.425103	0.193777	0.193777	0.0926009
THBS1	0.0691672	0.00960008	0.00960008	0.0389568	0.00960008		0.00960008	0.0192923
IGFBP5	0.258925	0.103716	0.0334411	0.103716			0.0334411	0.0334411
MGP	0.557068	0.0926009		0.304321		0.304321	0.0926009	0.193777
PROC	0.111673	0.0268198		0.111673		0.0826367		0.0826367
ACTG1	0.0592537	0.0592537		0.0292005	0.0592537	0.0292005	0.122018	0.0592537
CLEC11A	0.199354	0.0307608		0.128838			0.0624678	0.0307608
SPP2	0.29155	0.0435626	0.0435626	0.0435626	0.0435626	0.089023	0.0435626	0.0435626
SRPX	0.0381501	0.0381501		0.0981215			0.0381501	0.0577676
BGLAP	0.122018	0.122018	0.122018	0.258925	0.258925	0.258925	0.258925	0.122018
IBSP	0.218188	0.140625		0.301025		0.0680004	0.140625
POSTN	0.132889	0.0114074
AZU1	0.0525003	0.0525003	0.0525003	0.0525003	0.165914	0.107757	0.0525003	0.0525003
COL7A1		0.0036442	0.0109725		0.00730168	0.0109725		0.00730168
CTHRC1	0.100694	0.0491397	0.0491397	0.154782	0.0491397	0.0491397	0.0491397	0.0491397
C1QB	0.154782	0.0491397		0.154782		0.0491397		0.100694
PHOSPHO1	0.178769			0.0334411			0.0334411	0.0680004
SERPINC1	0.0391223	0.0193735	0.0193735	0.0391223	0.0193735	0.0193735	0.0193735
COL11A2	0.0203434	0.00673566		0.0203434		0.00673566
COL6A2	0.0495627	0.00972168				0.0195379
COL9A2	0.0352318				0.0352318	0.0352318	0.0174634	0.0174634
CPZ	0.0339338	0.0168254		0.0339338			0.0339338	0.0168254
MPO	0.0119397	0.0119397	0.0119397	0.024022	0.024022		0.0119397
COL6A3	0.0136166	0.0033869	0.0033869					0.0033869
HSP90B1	0.0207716	0.0103324	0.0103324	0.0103324				0.0207716
PROZ	0.0303553			0.0938582			0.0616321	0.0303553
ADAMTS7		0.0101952	0.0101952	0.0101952		0.0101952	0.0101952	0.0101952
APP	0.0484505			0.0484505
ASPN	0.0762543	0.0247981	0.0502111
C17orf97	0.0366329	0.0366329		0.0366329		0.0366329	0.0366329	0.0366329
CD36	0.0268198			0.0826367			0.054359
COL10A1	0.023293				0.023293	0.023293	0.0471285	0.023293
COL3A1	0.0183689			0.0183689	0.00914267	0.00914267
LYZ	0.110336	0.053725		0.053725				0.110336
PROS1	0.0170749		0.0170749	0.0521044			0.0170749
S100A9				0.0857111	0.178769	0.178769	0.0857111
AOC2	0.0219602	0.0219602		0.0444026				0.0219602
CAST	0.0119397	0.0119397		0.0119397		0.0119397		0.0119397
CHODL	0.0680004			0.0680004	0.0680004	0.0680004		0.0680004
COL15A1	0.0152639		0.0152639	0.0152639	0.0152639			0.0152639
COL24A1				0.00667706	0.00667706	0.00667706	0.00667706	0.00667706
COL6A1	0.0206783	0.0206783						0.0102863
ELANE	0.0550081	0.0550081		0.0550081	0.113042
IGFALS				0.0881713			0.0213493
IGSF8	0.0223872	0.0223872	0.0223872	0.0223872				0.0223872
LMTK3	0.0114642	0.0114642		0.0114642		0.0114642		0.0114642
LOX	0.103716	0.0334411		0.0334411
MAP1S	0.0118172	0.0118172				0.0118172		0.023774
MFGE8	0.0570521			0.0281304			0.0570521
OGN	0.0344414	0.0344414		0.0344414	0.0344414		0.0344414
PKM			0.0167033				0.068506
SOD3	0.0563541			0.115884			0.0563541	0.0563541
SPHK1		0.0412233	0.0412233	0.0412233	0.0412233		0.0412233
ZNF517	0.0204035			0.0204035	0.0204035	0.0204035		0.0204035
AATK		0.0167033		0.0167033	0.0167033	0.0167033
APCS				0.0642092	0.0642092	0.0642092	0.0642092
APOA1	0.109031
BMP8A				0.0284783	0.0284783	0.0284783	0.0284783
C1QTNF3-AMACR	0.0404983		0.0404983	0.0404983			0.0404983
C8B	0.0168254	0.0168254		0.0339338
CAPN15		0.0114074	0.0114074			0.0114074		0.0114074
COL27A1				0.00658164		0.00658164		0.0132066
COL4A3			0.00791674				0.00791674	0.0158962
DTX1	0.0223872	0.0223872		0.0223872				0.0223872
GAPDH			0.0670113				0.0670113
HSPA8			0.0144045				0.0438391
HTRA1	0.0221716			0.0680004
IQSEC3		0.00997435	0.00997435		0.00997435			0.00997435
IRS1		0.0101952	0.0101952		0.0204943
ITIH4	0.0125242			0.0380451
METRNL	0.0355034	0.0355034		0.0355034			0.0355034
MIA3	0.00507345				0.00507345	0.00507345		0.00507345
MON1A			0.0161187		0.0161187		0.0161187	0.0161187
PCOLCE	0.0292005			0.0901845
PTGR2		0.0391223		0.0391223	0.0391223			0.0391223
PTMA			0.29155				0.089023
SELK				0.0926009	0.0926009	0.0926009		0.0926009
TTR	0.0771051			0.249609
VIT				0.0502111		0.0164645
ZSWIM5		0.0104734	0.0104734		0.0104734		0.0104734
ADAM23				0.0138002	0.0138002	0.0138002
ADAMTS5			0.00964028		0.00964028		0.00964028
AHNAK					0.00170455		0.003412
APOA4	0.0187427			0.0187427				0.0187427
ARHGAP23				0.00586124		0.00586124		0.00586124
ARHGEF19			0.0110781		0.0110781	0.0110781
BCKDHA				0.0230597			0.0230597	0.0230597
BSN			0.0031987			0.0031987	0.0031987
C1QC				0.107757			0.0525003
C3	0.00563186			0.00563186			0.00563186
C5	0.0067753			0.0135965
C8G	0.0608184			0.125336
C9	0.0167033			0.0336857
CHST13				0.0404983			0.0200482
COL28A1						0.00869391		0.0174634
CRABP2				0.178769
DMP1	0.0329624			0.0329624				0.0329624
ECM2				0.0158962			0.0158962	0.0158962
FN1	0.0136368			0.00679529
FTL				0.0525003		0.107757
GPR124				0.0122575	0.0122575			0.0122575
GPS2		0.0435626	0.0435626			0.0435626
GSN	0.0144045							0.0290166
IGKC				0.151395
KIZ		0.0125242		0.0125242		0.0125242
KSR1					0.00917911		0.00917911	0.00917911
LATS1				0.0106183		0.0106183	0.0106183
MYH2			0.00376948			0.00755317
MYO1B	0.00679529			0.0136368
NEURL4	0.00889543				0.00889543	0.00889543
NPM1			0.0299604				0.0608184
PACS1			0.0123894	0.0123894				0.0123894
POLR3B		0.00799925	0.00799925				0.00799925
PPIB				0.0680004			0.0334411
PRG3	0.205261
RAB34		0.0274595		0.0274595			0.0274595
RBMX	0.0170749			0.0170749			0.0170749
SAFB2	0.00799925		0.00799925				0.00799925
SCEL		0.00997435		0.00997435		0.00997435
SLC8A1	0.0158962	0.0158962		0.0158962
ZNF341	0.0147742			0.0147742		0.0147742
ABHD8		0.0412233					0.0412233
ACTN1			0.0100177			0.0100177
AEBP1	0.023293
AGO3	0.0112403						0.0112403
ANO5				0.025068
APBA2				0.0202243				0.0202243
ASIC4				0.0182959				0.0182959
BASP1							0.0427539	0.0427539
BCL9		0.0136368				0.0136368
C1QA				0.0471285			0.0471285
C1QTNF5				0.0722672				0.0722672
CBLL1	0.0265111							0.0265111
CCDC132				0.00964028			0.00964028
CCDC71						0.0169492		0.0169492
CDHR1			0.0182959	0.0182959
CFDP1					0.0262093		0.0262093
CFTR				0.00667706			0.00667706
CHAF1A			0.0106675				0.0106675
CLU				0.0219602			0.0219602
COL16A1	0.00869391			0.00869391
COL18A1					0.010426	0.010426
COL23A1				0.0182959		0.0182959
COL25A1	0.0153658					0.0153658
COL4A5							0.0209607
COL8A2						0.0288349		0.0288349
CSF1					0.0299604		0.0299604
DBNDD2		0.100694				0.100694
DCAF12L2						0.024022		0.024022
DDHD2		0.0162323			0.0162323
DTNA	0.0138834					0.0138834
DYNC2H1		0.00427712
EEF1A1			0.0219602				0.0219602
EIF2AK1	0.0168254							0.0168254
ENO1			0.0200482				0.0200482
EVPL					0.00345812	0.00345812
EZR				0.0234114
FAM83E			0.0213493					0.0213493
FMOD	0.0452755						0.0452755
GABBR1		0.0108689					0.0108689
GAR1		0.0334411						0.0334411
GOLGA8O		0.0139676			0.0139676
GRIN2D						0.010426		0.010426
GTSE1	0.0144045							0.0144045
H2AFJ			0.0660505		0.0660505
HELZ2	0.00387739							0.00387739
HIPK2		0.0144045	0.0144045
HIST1H4A			0.070069		0.070069
ITIH2	0.0223872
KANK3						0.0144045		0.0144045
KIF7						0.00589123		0.00589123
KLHDC3				0.0271359			0.0271359
KRT1				0.0174634			0.0174634
KRT17			0.0193735				0.0193735
LHX9		0.0259144					0.0259144
LILRB5					0.0202243			0.0202243
LMNA		0.010379	0.010379
LTBP3	0.0109204	0.0109204
MMP2	0.0160067			0.0160067
MYO1D				0.00724425			0.00724425
MYO7A	0.00387739						0.00387739
NYAP1					0.0118172	0.0118172
PODN	0.0172025					0.0172025
PTPRM	0.0088612							0.0088612
RAP1GAP2		0.0147742				0.0147742
RENBP		0.023774						0.023774
S100A8				0.154782
SERPINA5				0.0271359				0.0271359
SERPIND1				0.0207716			0.0207716
SNX29				0.0111857			0.0111857
SRPX2	0.0195379	0.0195379
SSBP3-AS1					0.0857111		0.0857111
TGFB1I1				0.0311773		0.0311773
THAP3		0.0329624					0.0329624
TNRC18		0.00382585				0.00382585
TNS2						0.00889543		0.00889543
TRIM7					0.016583	0.016583
TUBB	0.0311773						0.0311773
TUFM			0.0193735				0.0193735
VANGL1		0.0190529	0.0190529
XRRA1			0.0116971				0.0116971
YES1					0.0181517			0.0181517
ZC3H14			0.0133212					0.0133212
ZNF750		0.0188965						0.0188965
ZWINT				0.0339338				0.0339338
ABL1		0.00853282
ABL2								0.00948149
ACAN	0.0155736
ACTA1						0.0292005
ACTB			0.0292005
ACTN3							0.00907064
AGBL3							0.00811197
ALDH1L1							0.0111857
ALDOC			0.0281304
ANKRD27			0.00952069
ANO6				0.0121284
ANPEP							0.0141392
APEX2						0.0213493
APLP1					0.0162323
APOA2	0.0660505
APOC1	0.0746078
ARHGAP33							0.00993133
ARHGDIA			0.0435626
ARHGEF17		0.00584635
ARID3C						0.0316052
ARMCX4				0.00523494
ARRB1						0.0230597
ARSI								0.0265111
ASH1L	0.00304636
ASIC3					0.0247981
ASPG		0.0247981
ATL2		0.0217527
ATP5A1			0.0161187
ATP5B			0.0207716
ATXN2	0.0115795
AUH				0.0247981
AZGP1				0.0316052
B2M	0.0771051
BAHCC1			0.00433755
BAZ2A					0.00669648
BEST2								0.0268198
BRD1		0.00788961
C16orf59						0.0245339
C19orf68				0.00866121
C1QL4					0.053725
C1QTNF9	0.0292005
C4A				0.00679529
C9orf172						0.00940404
CA3						0.0384688
CA5A								0.0550081
CACUL1			0.0384688
CALM2			0.070069
CAMSAP3		0.00896469
CARD14							0.00925289
CBX2				0.0172025
CC2D1A							0.00952069
CCDC101	0.0366329
CCDC102B					0.0138834
CCDC150		0.00615912
CCDC73					0.00743129
CCDC88B							0.00590634
CD1A							0.070069
CDC42BPB		0.0054974
CDC42BPG		0.00671601
CDH17			0.0182959
CDH23			0.00539437
CDV3							0.0404983
CELF2-AS1						0.0577676
CENPW					0.0926009
CEP350					0.00266549
CFHR1				0.0339338
CHD8	0.00404779
CHGA						0.0209607
CHSY3	0.010379
CHTF18					0.00840819
CKAP2L	0.00984639
CNOT2			0.0242752
CNTRL				0.00325293
COL17A1						0.00972168
COL4A4					0.00740738
COL9A1	0.0115215
COMMD2							0.0563541
COMT			0.0435626
CROCC			0.0033869
CSTF2T	0.0215491
CTAGE5						0.011025
CYB5B					0.0771051
CYB5R4				0.0164645
CYGB							0.0366329
CYP11B2							0.0204035
DANCR								0.0722672
DAPL1		0.0563541
DBT		0.0211532
DCP1B								0.0204035
DDI1	0.025626
DDR2		0.0162323
DDX41		0.0118781
DEF6		0.0130199
DENND1C							0.0180098
DNAJC16				0.0123894
DNHD1		0.00293006
DOCK10			0.00439551
DOCK3					0.0049534
DPH1					0.0253439
DPH7	0.0277909
DPM1		0.0284783
DSCAM		0.00540704
DYNC1LI1			0.0180098
ECT2			0.0097629
EDF1			0.0419746
EDN3			0.0525003
EFCAB8								0.00750394
EGFLAM					0.0111316
EIF4A2						0.0217527
EMILIN1	0.0138834
ENOX1						0.015469
ENPP7	0.0245339
EP400							0.00471021
EPB41L2		0.00859654
EPPK1								0.00340695
ERCC6L2		0.00502913
ERVK13-1			0.0268198
EVC					0.00914267
FAM157A					0.0209607
FAM205BP					0.0329624
FAM3B			0.0391223
FAM98C								0.0316052
FAR1						0.01787
FARP1				0.00859654
FBLN7				0.0292005
FBXO40			0.014587
FDXACB1	0.0205859
FEM1C						0.0169492
FER1L5						0.00504014
FGD1					0.0100177
FGFR1OP					0.0268198
FGL2	0.0188965
FOXJ3						0.0372251
FSIP2		0.0013748
GAD1					0.0174634
GALK2		0.0259144
GALNT12	0.0188965
GAS6				0.0140529
GBA			0.0242752
GEMIN5		0.00733658
GFPT1						0.0120019
GIGYF1						0.00980447
GLI1	0.0135565
GLUD2							0.0156797
GNA13				0.0207716
GNAI2				0.0245339
GNAS	0.0142265
GOLGA8B						0.0136368
GRAMD3		0.0223872
GRAMD4	0.0148696
GRAP2							0.0307608
GRIK1						0.0117568
GRIP2						0.0097629
GSK3B							0.0253439
GUCY2C						0.00910651
GXYLT2	0.0213493
GZMB					0.0404983
H1FNT		0.0268198
H3F3B						0.0435626
HAPLN2			0.0311773
HCAR1						0.0550081
HCN4	0.0112954
HDDC3					0.0563541
HES4		0.0404983
HFE2						0.0360593
HIF1A						0.016583
HIST1H1C			0.0355034
HIST1H2BL			0.0624678
HIVEP1					0.00442083
HMGN1			0.0722672
HNRNPC			0.0230597
HOMER3		0.0242752
HOXD9								0.0435626
HRG							0.0271359
HSP90AB1							0.0115795
HSP90AB3P			0.0155736
HSPA5							0.0140529
HSPE1			0.0660505
HYPK						0.053725
IFIT1B					0.0147742
IGF2R	0.00478858
IGKV3-20	0.178769
IL17RE						0.0169492
INTS12						0.023531
IRF2BP1								0.0169492
IRF3	0.0311773
ITGA3	0.0142265
ITGAX		0.0121926
ITGBL1			0.0197051
JAK1							0.00724425
JAKMIP3			0.00802713
JRKL			0.0174634
KCNH8					0.0109204
KCNK2			0.0329624
KCNN1					0.0226069
KCNQ2							0.0108178
KCTD1						0.0397984
KIAA1211L		0.010379
KIAA1586				0.0117568
KIAA1614		0.00932785
KIF20B				0.00407646
KIF4A			0.00665776
KLHL29					0.0187427
KLK13						0.0419746
KMT2D	0.00330428
KRT18			0.0185914
KRT8							0.0162323
LARP4		0.0170749
LATS2	0.010426
LCA5				0.0101057
LETMD1						0.0205859
LINC00114						0.0746078
LMAN1L							0.0245339
LMF1							0.0277909
LMOD1						0.0120019
LRP1B						0.00255602
LRRC37A3						0.011638
LSMEM1			0.0964782
LSR								0.0172025
LYL1		0.0452755
MAGI2		0.00814065
MAGIX			0.0253439
MAP3K10							0.0116971
MAP3K11						0.0125242
MAP3K9								0.010426
MAP4						0.00418006
MAP4K1			0.0138834
MAP6						0.0101057
MAP7D2						0.0102405
MARVELD3				0.0299604
MAST4		0.00386437
MBL2								0.0444026
MBOAT4		0.0491397
MDC1			0.00547128
MECP2						0.015469
MEIS3				0.0452755
MFAP2				0.0964782
MGAM						0.00713206
MGST3				0.0826367
MINK1					0.00729012
MLXIPL								0.0174634
MOGS								0.0150642
MORN1						0.0247981
MPHOSPH10		0.0139676
MRPS21				0.0660505
MTOR						0.003971
MTUS2			0.00689706
MUC20		0.0360593
MUC7	0.053725
MYBPHL		0.0316052
MYH7						0.00378809
MYH9			0.00361559
MYOF				0.00450736
NAV2			0.0043622
NAV3						0.00474907
NBEA						0.00429707
NEBL								0.0069807
NEIL1			0.0211532
NEK1			0.00708815
NFATC3			0.0198751
NFU1	0.0592537
NGRN						0.0268198
NHS		0.00702329
NKPD1					0.0130939
NOM1			0.00993133
NOS2	0.00840819
NPC1					0.0168254
NPNT								0.017332
NRIP1	0.00869391
NRK	0.0064889
NUTM2F			0.0181517
OAS1					0.025068
ODF3							0.0334411
OPA1	0.00724425
OS9						0.0144045
OTUD7A							0.0105696
P3H4				0.025626
P4HB				0.0158962
PABPN1L								0.0525003
PAK6						0.0164645
PCBP4						0.0491397
PCDHGA4	0.0195379
PCM1				0.00533191
PCSK9				0.0197051
PDE10A			0.0134771
PDGFRL	0.0284783
PDIA2								0.0228311
PDIA4		0.0129467
PEAR1					0.0213493
PGBD1		0.0148696
PGBD4		0.0160067
PGM3	0.0207716
PHKA2								0.00960008
PIGA		0.0223872
PIGH						0.0471285
PIP5K1A						0.0205859
PKHD1L1								0.0042811
PKP2	0.0107171
PLA2G6	0.0144045
PLEKHA4		0.0125927
PLEKHG3							0.00892993
PLOD1				0.0130939
PLXNA2			0.0064345
POLR3E								0.0126619
PPP1R13L					0.0168254
PPP1R36						0.016583
PPP3R2						0.0563541
PRAM1			0.0128743
PRB1						0.467799
PRCP						0.0311773
PRELP				0.0303553
PRR34		0.0771051
PRSS35				0.023774
PRSS8							0.154782
PSTPIP2		0.0213493
PTCH2			0.0172025
PTGFRN						0.0120648
PTPRO							0.0148696
PVALB					0.0642092
PVRL1					0.0245339
RAP1B				0.0481131
RBBP8NL				0.0169492
RBM46					0.0182959
RBM48						0.0253439
RFX6		0.0174634
RGL4	0.0228311
RNF222			0.0513302
RNF25							0.023293
RNGTT						0.0135565
RPA1							0.0170749
RPS7							0.0391223
RTN3				0.0117568
RYR1					0.00234277
RYR2			0.00200077
S100A12				0.110336
S100A4							0.089023
SAMD11			0.0180098
SCARA5		0.0172025
SCMH1						0.0148696
SCN4B						0.0461834
SEPN1					0.0299604
SERPINA1				0.0274595
SERPINH1			0.0202243
SGSM2				0.0119397
SH3D19	0.0130199
SIGLEC1					0.0106183
SKOR1						0.0120019
SLC12A4		0.0123231
SLC26A11		0.0372251
SLC36A4		0.0378367
SLC3A2							0.0209607
SLC9A3R1						0.0247981
SMARCA4		0.00601433
SNIP1			0.0188965
SPAG17					0.00464372
SPANXN2							0.0857111
SPATA21						0.0228311
SPATA25			0.0722672
SPATA7			0.0136368
SPTAN1							0.00295639
SSB			0.0161187
ST13				0.0265111
STAG3						0.0101502
STAU2						0.014587
STK32A					0.0268198
STK32C					0.0228311
SUCO					0.010426
SYMPK						0.00778294
SYT17				0.0192118
TANC2	0.00654422
TARS			0.0120648
TCFL5	0.0245339
TCTN3					0.0324972
TESK2								0.017332
TLL2			0.0097629
TLN2			0.00434573
TMEM14B								0.136464
TMEM30C						0.0746078
TMSB10				0.193777
TNFRSF11A			0.023531
TNK2						0.0124564
TNS1							0.00808349
TNXB		0.00352158
TOP3A			0.00960008
TP53BP2								0.0116971
TPI1			0.0324972
TPM4			0.025068
TPR					0.00362127
TRAF3IP1			0.0109725
TRAF6						0.0221716
TRANK1			0.00299096
TRAPPC5								0.0435626
TRIM41								0.0153658
TRIP11		0.00393706
TROAP							0.0162323
TRPC4	0.00997435
TRPM5			0.00952069
TRPV1						0.0133212
TTC7B		0.0120019
TTN		0.000256474
TUBA8			0.0268198
UACA								0.00474907
UBAP1L								0.0471285
UBXN2B			0.0303553
UGGT1			0.0067753
UNC5B							0.0148696
VARS					0.00859654
VASH2				0.0223872
WAS	0.0281304
WDR76						0.015469
WIPF3		0.0281304
WNK1			0.00770481
WNK3				0.0067753
WTAP		0.0228311
XBP1				0.0471285
XPO4						0.0125927
XRCC3								0.0281304
XRCC6			0.013718
YWHAG							0.0360593
ZFHX4					0.00349486
ZFR				0.0101952
ZFYVE21			0.0378367
ZNF333	0.0140529
ZNF469	0.00352158
ZNF580								0.0481131
ZNF613						0.0133987
ZNF621		0.023774
ZNF772		0.0271359
ZNF805						0.017332
ZSCAN5B			0.0174634

## Sheet: normalized emPAI
Sapplementary dataset 2. Normalized emPAI value of detected proteins.
Gene name	H-9	H-142	H-91	H-206	H-24	H-88	H-160	H-162
COL1A1	1	1	1	1	1	1	1	1
COL1A2	0.779176	0.794326	0.798386	0.864884	0.751699	0.814066	0.759246	0.68097
CHAD	0.910164	0.880124	0.479157	0.936646	0.376487	0.195422	0.559783	0.606236
F2	0.259847	0.239934	0.169434	0.363304	0.143173	0.184227	0.182548	0.197569
SERPINF1	0.507303	0.658729	0.54494	0.446924	0.253028	0.226181	0.511857	0.232493
BGN	0.365022	0.179109	0.429536	0.360328	0.342649	0.27175	0.465818	0.205772
ALB	0.207163	0.121497	0.147317	0.105047	0.0952195	0.0463088	0.0876735	0.0879931
VTN	0.320223	0.30483	0.213686	0.227449	0.230917	0.350573	0.1448	0.158331
EPX	0.0585453	0.00811165	0.030434	0.0577924	0.102729	0.081473	0.0215757	0.123185
AHSG	0.401099	0.404859	0.295946	0.313179	0.191287	0.194404	0.21935	0.181124
LUM	0.19422	0.218616	0.190925	0.237988	0.156804	0.0473711	0.165011	0.158331
DPT	0.594957	0.612319	0.407905	0.791139	0.168176	0.209098	0.537059	0.443468
COL12A1	0.0341554	0.0114077	0.0106024	0.0136216	0.0137577	0.00271234	0.0125307	0.00618474
COL5A2	0.0525203	0.0269333	0	0.0276546	0.00801328	0.0323442	0.0296601	0.0553432
F9	0.084494	0.122936	0.14902	0.114145	0.0963198	0.0967262	0.0886992	0.0732419
SERPINA10	0.0870721	0.0931377	0.113579	0.10962	0	0.0890829	0.0396499	0.0440866
HSPG2	0.0284539	0.0125022	0.00579568	0.0171059	0.00374607	0.00894984	0.0109655	0.0136384
F7	0.0502476	0.0176445	0.032922	0.148323	0.0881692	0.107405	0.116285	0.0529483
F10	0.0775394	0.0464212	0	0.125346	0.0369479	0.0444003	0.0407156	0.0336202
OLFML3	0.099866	0.0192154	0.0358531	0.130107	0.0713183	0.0372286	0.0518676	0.0732419
COL22A1	0.018241	0.0158131	0.0295049	0.0291148	0.0126695	0.010048	0.0185574	0.0114525
COL5A1	0.0335064	0.0159102	0.00982622	0.0218181	0.0127471	0.0152176	0.0139547	0.0115229
COL2A1	0.0288414	0.00585575	0.0219373	0.0201773	0.0213521	0.016934	0.020786	0.0171637
KNG1	0.0991097	0.0495273	0.0454666	0.060253	0	0.0233069	0.0106009	0.0176482
APOE	0.127721	0.0514962	0	0.072276	0	0.0492543	0.0297767	0.0372958
DCN	0.0876067	0.0402851	0.0370914	0.10226	0.0485841	0.0190136	0.0537062	0.044347
DEFA3	0.461632	0.500968	0.190925	0.455696	0.810024	0.0978711	0.191746	0.158331
OMD	0.0735954	0.0517534	0.0474765	0.133866	0.0624148	0	0.0453924	0.077551
CTSG	0.0568636	0	0.0496724	0.0367652	0.065352	0.136681	0.0233498	0.103496
IGF2	0.206501	0.137601	0	0.16493	0	0.0852546	0	0.0645555
PRG2	0.144201	0	0	0.0436046	0.161662	0	0	0.151951
CLEC3B	0.171886	0.0444308	0.0829014	0.169675	0.0535838	0	0.0389699	0.102369
PRTN3	0.156837	0.0694358	0.129557	0.15482	0.384425	0.138976	0.127443	0.0502884
THBS1	0.0356465	0.00719853	0.0134314	0.0198189	0.00868146	0	0.00631376	0.010477
IGFBP5	0.133441	0.07777	0.0467871	0.0527641	0	0	0.0219934	0.0181607
MGP	0.287094	0.0694358	0	0.15482	0	0.218258	0.0609015	0.105234
PROC	0.0575525	0.0201106	0	0.0568124	0	0.0592667	0	0.0448772
ACTG1	0.0305374	0.0444308	0	0.0148555	0.0535838	0.0209425	0.0802488	0.0321787
CLEC11A	0.10274	0.0230657	0	0.0655449	0	0	0.0410837	0.0167052
SPP2	0.150255	0.032665	0.0609481	0.022162	0.0393942	0.0638469	0.0286502	0.0236574
SRPX	0.0196613	0.0286065	0	0.0499183	0	0	0.0250905	0.0313716
BGLAP	0.0628842	0.0914943	0.170715	0.131726	0.234149	0.1857	0.170289	0.0662641
IBSP	0.112447	0.105446	0	0.153143	0	0.0487696	0.0924859	0
POSTN	0.0684863	0.00855369	0	0	0	0	0	0
AZU1	0.0270569	0.0393668	0.0734527	0.026709	0.150038	0.0772827	0.0345283	0.0285111
COL7A1	0	0.00273257	0.0153515	0	0.00660299	0.00786942	0	0.0039653
CTHRC1	0.0518944	0.0368469	0.068751	0.0787437	0.0444376	0.0352428	0.0323181	0.0266861
C1QB	0.0797695	0.0368469	0	0.0787437	0	0.0352428	0	0.0546836
PHOSPHO1	0.0921314	0	0	0.0170128	0	0	0.0219934	0.0369288
SERPINC1	0.0201623	0.014527	0.0271053	0.019903	0.0175197	0.0138946	0.0127415	0
COL11A2	0.0104843	0.00505067	0	0.0103495	0	0.00483078	0	0
COL6A2	0.025543	0.0072897	0	0	0	0.0140125	0	0
COL9A2	0.0181573	0	0	0	0.0318605	0.0252681	0.0114853	0.00948379
CPZ	0.0174884	0.0126163	0	0.0172635	0	0	0.0223175	0.0091373
MPO	0.00615333	0.00895287	0.0167047	0.0122209	0.0217233	0	0.00785248	0
COL6A3	0.00701754	0.00253964	0.00473859	0	0	0	0	0.00183932
HSP90B1	0.010705	0.00774766	0.014456	0.0052565	0	0	0	0.0112804
PROZ	0.0156441	0	0	0.0477494	0	0	0.040534	0.016485
ADAMTS7	0	0.00764474	0.014264	0.00518668	0	0.00731193	0.00670513	0.00553665
APP	0.0249698	0	0	0.0246487	0	0	0	0
ASPN	0.0392989	0.0185946	0.0702499	0	0	0	0	0
C17orf97	0.0188794	0.0274688	0	0.0186366	0	0.026273	0.0240927	0.0198941
CD36	0.013822	0	0	0.0420405	0	0	0.0357507	0
COL10A1	0.0120044	0	0	0	0.0210641	0.0167056	0.0309954	0.0126496
COL3A1	0.00946673	0	0	0.00934499	0.00826781	0.00655708	0	0
LYZ	0.0568636	0.0402851	0	0.027332	0	0	0	0.05992
PROS1	0.00879984	0	0.0238894	0.0265075	0	0	0.0112298	0
S100A9	0	0	0	0.0436046	0.161662	0.128212	0.0563703	0
AOC2	0.0113175	0.0164666	0	0.0225893	0	0	0	0.0119258
CAST	0.00615333	0.00895287	0	0.0060742	0	0.00856311	0	0.00648406
CHODL	0.0350451	0	0	0.0345945	0.0614935	0.0487696	0	0.0369288
COL15A1	0.00786651	0	0.0213556	0.00776535	0.0138033	0	0	0.00828932
COL24A1	0	0	0	0.00339688	0.00603814	0.00478876	0.00439136	0.00362609
COL6A1	0.0106569	0.0155054	0	0	0	0	0	0.00558612
ELANE	0.0283494	0.0412473	0	0.0279848	0.102225	0	0	0
IGFALS	0	0	0	0.0448562	0	0	0.014041	0
IGSF8	0.0115376	0.0167868	0.0313217	0.0113892	0	0	0	0.0121577
LMTK3	0.00590824	0.00859628	0	0.00583226	0	0.00822204	0	0.0062258
LOX	0.0534515	0.0250754	0	0.0170128	0	0	0	0
MAP1S	0.00609017	0.00886098	0	0	0	0.00847521	0	0.0129108
MFGE8	0.0294027	0	0	0.014311	0	0	0.0375219	0
OGN	0.0177499	0.0258255	0	0.0175217	0.0311457	0	0.0226513	0
PKM	0	0	0.0233695	0	0	0	0.0450549	0
SOD3	0.029043	0	0	0.0589547	0	0	0.0370628	0.030604
SPHK1	0	0.0309108	0.0576751	0.0209719	0.0372786	0	0.0271116	0
ZNF517	0.0105153	0	0	0.01038	0.0184511	0.0146333	0	0.0110804
AATK	0	0.0125248	0	0.00849764	0.015105	0.0119796	0	0
APCS	0	0	0	0.0326658	0.0580651	0.0460506	0.042229	0
APOA1	0.0561911	0	0	0	0	0	0	0
BMP8A	0	0	0	0.014488	0.0257532	0.0204245	0.0187295	0
C1QTNF3-AMACR	0.0208715	0	0.0566608	0.0206031	0	0	0.0266348	0
C8B	0.00867124	0.0126163	0	0.0172635	0	0	0	0
CAPN15	0	0.00855369	0.0159599	0	0	0.00818131	0	0.00619495
COL27A1	0	0	0	0.00334834	0	0.00472032	0	0.00717206
COL4A3	0	0	0.0110762	0	0	0	0.00520666	0.00863267
DTX1	0.0115376	0.0167868	0	0.0113892	0	0	0	0.0121577
GAPDH	0	0	0.0937549	0	0	0	0.0440718	0
HSPA8	0	0	0.0201533	0	0	0	0.028832	0
HTRA1	0.0114265	0	0	0.0345945	0	0	0	0
IQSEC3	0	0.00747917	0.013955	0	0.00901991	0	0	0.00541674
IRS1	0	0.00764474	0.014264	0	0.0185332	0	0	0
ITIH4	0.00645454	0	0	0.019355	0	0	0	0
METRNL	0.0182972	0.0266218	0	0.018062	0	0	0.0233498	0
MIA3	0.00261469	0	0	0	0.00458798	0.00363866	0	0.00275522
MON1A	0	0	0.0225515	0	0.0145763	0	0.0106009	0.00875353
PCOLCE	0.015049	0	0	0.0458804	0	0	0	0
PTGR2	0	0.0293355	0	0.019903	0.0353787	0	0	0.021246
PTMA	0	0	0.407905	0	0	0	0.0585484	0
SELK	0	0	0	0.0471097	0.08374	0.0664129	0	0.0502884
TTR	0.0397374	0	0	0.126986	0	0	0	0
VIT	0	0	0	0.0255443	0	0.0118082	0	0
ZSWIM5	0	0.00785338	0.0146532	0	0.00947121	0	0.00688812	0
ADAM23	0	0	0	0.00702071	0.0124797	0.00989746	0	0
ADAMTS5	0	0	0.0134876	0	0.00871781	0	0.00634019	0
AHNAK	0	0	0	0	0.00154144	0	0.00224399	0
APOA4	0.00965937	0	0	0.00953515	0	0	0	0.0101785
ARHGAP23	0	0	0	0.00298184	0	0.00420365	0	0.00318304
ARHGEF19	0	0	0.0154992	0	0.010018	0.00794514	0	0
BCKDHA	0	0	0	0.0117314	0	0	0.0151659	0.012523
BSN	0	0	0.00447528	0	0	0.0022941	0.00210372	0
C1QC	0	0	0	0.0548201	0	0	0.0345283	0
C3	0.00290247	0	0	0.00286515	0	0	0.00370395	0
C5	0.00349176	0	0	0.00691707	0	0	0	0
C8G	0.0313437	0	0	0.0637631	0	0	0	0
C9	0.00860833	0	0	0.0171372	0	0	0	0
CHST13	0	0	0	0.0206031	0	0	0.0131852	0
COL28A1	0	0	0	0	0	0.00623523	0	0.00948379
CRABP2	0	0	0	0.0909466	0	0	0	0
DMP1	0.0169877	0	0	0.0167693	0	0	0	0.0179008
ECM2	0	0	0	0.008087	0	0	0.0104545	0.00863267
FN1	0.00702793	0	0	0.00345703	0	0	0	0
FTL	0	0	0	0.026709	0	0.0772827	0	0
GPR124	0	0	0	0.00623587	0.0110846	0	0	0.00665664
GPS2	0	0.032665	0.0609481	0	0	0.0312429	0	0
GSN	0.00742361	0	0	0	0	0	0	0.0157579
IGKC	0	0	0	0.0770208	0	0	0	0
KIZ	0	0.00939114	0	0.00637154	0	0.00898229	0	0
KSR1	0	0	0	0	0.00830077	0	0.0060369	0.00498487
LATS1	0	0	0	0.00540194	0	0.00761539	0.00698342	0
MYH2	0	0	0.00527385	0	0	0.0054171	0	0
MYO1B	0.00350207	0	0	0.00693756	0	0	0	0
NEURL4	0.00458441	0	0	0	0.00804423	0.00637976	0	0
NPM1	0	0	0.0419173	0	0	0	0.0399989	0
PACS1	0	0	0.0173339	0.00630298	0	0	0	0.00672827
POLR3B	0	0.00599815	0.0111917	0	0	0	0.00526093	0
PPIB	0	0	0	0.0345945	0	0	0.0219934	0
PRG3	0.105785	0	0	0	0	0	0	0
RAB34	0	0.0205902	0	0.0139697	0	0	0.0180595	0
RBMX	0.00879984	0	0	0.00868668	0	0	0.0112298	0
SAFB2	0.00412254	0	0.0111917	0	0	0	0.00526093	0
SCEL	0	0.00747917	0	0.00507434	0	0.00715356	0	0
SLC8A1	0.00819234	0.0119196	0	0.008087	0	0	0	0
ZNF341	0.00761414	0	0	0.00751623	0	0.010596	0	0
ABHD8	0	0.0309108	0	0	0	0	0.0271116	0
ACTN1	0	0	0.0140157	0	0	0.00718468	0	0
AEBP1	0.0120044	0	0	0	0	0	0	0
AGO3	0.00579287	0	0	0	0	0	0.00739249	0
ANO5	0	0	0	0.0127531	0	0	0	0
APBA2	0	0	0	0.0102889	0	0	0	0.0109831
ASIC4	0	0	0	0.00930787	0	0	0	0.00993592
BASP1	0	0	0	0	0	0	0.0281183	0.0232182
BCL9	0	0.0102254	0	0	0	0.00978023	0	0
C1QA	0	0	0	0.0239761	0	0	0.0309954	0
C1QTNF5	0	0	0	0.0367652	0	0	0	0.0392459
CBLL1	0.0136629	0	0	0	0	0	0	0.0143973
CCDC132	0	0	0	0.00490439	0	0	0.00634019	0
CCDC71	0	0	0	0	0	0.0121559	0	0.00920456
CDHR1	0	0	0.0255977	0.00930787	0	0	0	0
CFDP1	0	0	0	0	0.0237014	0	0.0172373	0
CFTR	0	0	0	0.00339688	0	0	0.00439136	0
CHAF1A	0	0	0.0149248	0	0	0	0.00701577	0
CLU	0	0	0	0.011172	0	0	0.0144427	0
COL16A1	0.00448055	0	0	0.00442293	0	0	0	0
COL18A1	0	0	0	0	0.00942833	0.00747747	0	0
COL23A1	0	0	0	0.00930787	0	0.0131218	0	0
COL25A1	0.007919	0	0	0	0	0.0110203	0	0
COL4A5	0	0	0	0	0	0	0.0137854	0
COL8A2	0	0	0	0	0	0.0206802	0	0.0156593
CSF1	0	0	0	0	0.0270935	0	0.0197043	0
DBNDD2	0	0.0755045	0	0	0	0.0722174	0	0
DCAF12L2	0	0	0	0	0	0.0172285	0	0.0130455
DDHD2	0	0.0121716	0	0	0.0146791	0	0	0
DTNA	0.00715505	0	0	0	0	0.00995713	0	0
DYNC2H1	0	0.00320716	0	0	0	0	0	0
EEF1A1	0	0	0.0307243	0	0	0	0.0144427	0
EIF2AK1	0.00867124	0	0	0	0	0	0	0.0091373
ENO1	0	0	0.0280492	0	0	0	0.0131852	0
EVPL	0	0	0	0	0.00312721	0.00248015	0	0
EZR	0	0	0	0.0119103	0	0	0	0
FAM83E	0	0	0.0298697	0	0	0	0	0.0115941
FMOD	0.0233335	0	0	0	0	0	0.0297767	0
GABBR1	0	0.00814994	0	0	0	0	0.00714823	0
GAR1	0	0.0250754	0	0	0	0	0	0.0181607
GOLGA8O	0	0.0104735	0	0	0.0126311	0	0	0
GRIN2D	0	0	0	0	0	0.00747747	0	0.005662
GTSE1	0.00742361	0	0	0	0	0	0	0.00782262
H2AFJ	0	0	0.0924107	0	0.0597302	0	0	0
HELZ2	0.00199828	0	0	0	0	0	0	0.00210568
HIPK2	0	0.0108011	0.0201533	0	0	0	0	0
HIST1H4A	0	0	0.0980329	0	0.0633641	0	0	0
ITIH2	0.0115376	0	0	0	0	0	0	0
KANK3	0	0	0	0	0	0.0103309	0	0.00782262
KIF7	0	0	0	0	0	0.00422516	0	0.00319933
KLHDC3	0	0	0	0.0138051	0	0	0.0178467	0
KRT1	0	0	0	0.00888432	0	0	0.0114853	0
KRT17	0	0	0.0271053	0	0	0	0.0127415	0
LHX9	0	0.0194316	0	0	0	0	0.0170433	0
LILRB5	0	0	0	0	0.018289	0	0	0.0109831
LMNA	0	0.00778258	0.0145211	0	0	0	0	0
LTBP3	0.00562803	0.00818859	0	0	0	0	0	0
MMP2	0.00824929	0	0	0.00814321	0	0	0	0
MYO1D	0	0	0	0.00368543	0	0	0.00476438	0
MYO7A	0.00199828	0	0	0	0	0	0.00255007	0
NYAP1	0	0	0	0	0.0106864	0.00847521	0	0
PODN	0.00886558	0	0	0	0	0.0123375	0	0
PTPRM	0.00456676	0	0	0	0	0	0	0.00481222
RAP1GAP2	0	0.0110783	0	0	0	0.010596	0	0
RENBP	0	0.0178267	0	0	0	0	0	0.0129108
S100A8	0	0	0	0.0787437	0	0	0	0
SERPINA5	0	0	0	0.0138051	0	0	0	0.0147366
SERPIND1	0	0	0	0.0105673	0	0	0.013661	0
SNX29	0	0	0	0.0056906	0	0	0.00735658	0
SRPX2	0.0100692	0.0146503	0	0	0	0	0	0
SSBP3-AS1	0	0	0	0	0.0775095	0	0.0563703	0
TGFB1I1	0	0	0	0.0158611	0	0.0223602	0	0
THAP3	0	0.0247165	0	0	0	0	0.0216786	0
TNRC18	0	0.00286878	0	0	0	0.00274388	0	0
TNS2	0	0	0	0	0	0.00637976	0	0.00483081
TRIM7	0	0	0	0	0.0149962	0.0118933	0	0
TUBB	0.0160677	0	0	0	0	0	0.0205046	0
TUFM	0	0	0.0271053	0	0	0	0.0127415	0
VANGL1	0	0.0142866	0.0266567	0	0	0	0	0
XRRA1	0	0	0.0163653	0	0	0	0.00769292	0
YES1	0	0	0	0	0.0164148	0	0	0.00985759
ZC3H14	0	0	0.0186376	0	0	0	0	0.00723429
ZNF750	0	0.0141694	0	0	0	0	0	0.0102621
ZWINT	0	0	0	0.0172635	0	0	0	0.0184283
ABL1	0	0.00639825	0	0	0	0	0	0
ABL2	0	0	0	0	0	0	0	0.00514908
ACAN	0.00802612	0	0	0	0	0	0	0
ACTA1	0	0	0	0	0	0.0209425	0	0
ACTB	0	0	0.0408542	0	0	0	0	0
ACTN3	0	0	0	0	0	0	0.00596555	0
AGBL3	0	0	0	0	0	0	0.00533506	0
ALDH1L1	0	0	0	0	0	0	0.00735658	0
ALDOC	0	0	0.039357	0	0	0	0	0
ANKRD27	0	0	0.0133203	0	0	0	0	0
ANO6	0	0	0	0.00617018	0	0	0	0
ANPEP	0	0	0	0	0	0	0.00929902	0
APEX2	0	0	0	0	0	0.0153117	0	0
APLP1	0	0	0	0	0.0146791	0	0	0
APOA2	0.0340402	0	0	0	0	0	0	0
APOC1	0.0384504	0	0	0	0	0	0	0
ARHGAP33	0	0	0	0	0	0	0.00653162	0
ARHGDIA	0	0	0.0609481	0	0	0	0	0
ARHGEF17	0	0.00438383	0	0	0	0	0	0
ARID3C	0	0	0	0	0	0.0226671	0	0
ARMCX4	0	0	0	0.00266322	0	0	0	0
ARRB1	0	0	0	0	0	0.0165383	0	0
ARSI	0	0	0	0	0	0	0	0.0143973
ASH1L	0.00156999	0	0	0	0	0	0	0
ASIC3	0	0	0	0	0.0224252	0	0	0
ASPG	0	0.0185946	0	0	0	0	0	0
ATL2	0	0.016311	0	0	0	0	0	0
ATP5A1	0	0	0.0225515	0	0	0	0	0
ATP5B	0	0	0.0290613	0	0	0	0	0
ATXN2	0.00596766	0	0	0	0	0	0	0
AUH	0	0	0	0.0126158	0	0	0	0
AZGP1	0	0	0	0.0160788	0	0	0	0
B2M	0.0397374	0	0	0	0	0	0	0
BAHCC1	0	0	0.00606862	0	0	0	0	0
BAZ2A	0	0	0	0	0.0060557	0	0	0
BEST2	0	0	0	0	0	0	0	0.014565
BRD1	0	0.00591595	0	0	0	0	0	0
C16orf59	0	0	0	0	0	0.0175956	0	0
C19orf68	0	0	0	0.0044063	0	0	0	0
C1QL4	0	0	0	0	0.0485841	0	0	0
C1QTNF9	0.015049	0	0	0	0	0	0	0
C4A	0	0	0	0.00345703	0	0	0	0
C9orf172	0	0	0	0	0	0.00674454	0	0
CA3	0	0	0	0	0	0.0275896	0	0
CA5A	0	0	0	0	0	0	0	0.0298731
CACUL1	0	0	0.0538213	0	0	0	0	0
CALM2	0	0	0.0980329	0	0	0	0	0
CAMSAP3	0	0.00672209	0	0	0	0	0	0
CARD14	0	0	0	0	0	0	0.00608542	0
CBX2	0	0	0	0.00875157	0	0	0	0
CC2D1A	0	0	0	0	0	0	0.00626155	0
CCDC101	0.0188794	0	0	0	0	0	0	0
CCDC102B	0	0	0	0	0.0125549	0	0	0
CCDC150	0	0.00461835	0	0	0	0	0	0
CCDC73	0	0	0	0	0.00672019	0	0	0
CCDC88B	0	0	0	0	0	0	0.00388447	0
CD1A	0	0	0	0	0	0	0.0460828	0
CDC42BPB	0	0.00412217	0	0	0	0	0	0
CDC42BPG	0	0.00503594	0	0	0	0	0	0
CDH17	0	0	0.0255977	0	0	0	0	0
CDH23	0	0	0.00754721	0	0	0	0	0
CDV3	0	0	0	0	0	0	0.0266348	0
CELF2-AS1	0	0	0	0	0	0.0414306	0	0
CENPW	0	0	0	0	0.08374	0	0	0
CEP350	0	0	0	0	0.00241044	0	0	0
CFHR1	0	0	0	0.0172635	0	0	0	0
CHD8	0.0020861	0	0	0	0	0	0	0
CHGA	0	0	0	0	0	0.0150329	0	0
CHSY3	0.00534898	0	0	0	0	0	0	0
CHTF18	0	0	0	0	0.00760362	0	0	0
CKAP2L	0.0050745	0	0	0	0	0	0	0
CNOT2	0	0	0.0339632	0	0	0	0	0
CNTRL	0	0	0	0.00165489	0	0	0	0
COL17A1	0	0	0	0	0	0.00697234	0	0
COL4A4	0	0	0	0	0.00669858	0	0	0
COL9A1	0.0059378	0	0	0	0	0	0	0
COMMD2	0	0	0	0	0	0	0.0370628	0
COMT	0	0	0.0609481	0	0	0	0	0
CROCC	0	0	0.00473859	0	0	0	0	0
CSTF2T	0.0111057	0	0	0	0	0	0	0
CTAGE5	0	0	0	0	0	0.0079071	0	0
CYB5B	0	0	0	0	0.0697269	0	0	0
CYB5R4	0	0	0	0.00837612	0	0	0	0
CYGB	0	0	0	0	0	0	0.0240927	0
CYP11B2	0	0	0	0	0	0	0.0134189	0
DANCR	0	0	0	0	0	0	0	0.0392459
DAPL1	0	0.0422566	0	0	0	0	0	0
DBT	0	0.0158615	0	0	0	0	0	0
DCP1B	0	0	0	0	0	0	0	0.0110804
DDI1	0.0132068	0	0	0	0	0	0	0
DDR2	0	0.0121716	0	0	0	0	0	0
DDX41	0	0.00890669	0	0	0	0	0	0
DEF6	0	0.00976284	0	0	0	0	0	0
DENND1C	0	0	0	0	0	0	0.0118446	0
DNAJC16	0	0	0	0.00630298	0	0	0	0
DNHD1	0	0.00219708	0	0	0	0	0	0
DOCK10	0	0	0.00614972	0	0	0	0	0
DOCK3	0	0	0	0	0.00447941	0	0	0
DPH1	0	0	0	0	0.0229188	0	0	0
DPH7	0.0143225	0	0	0	0	0	0	0
DPM1	0	0.0213541	0	0	0	0	0	0
DSCAM	0	0.00405441	0	0	0	0	0	0
DYNC1LI1	0	0	0.0251973	0	0	0	0	0
ECT2	0	0	0.0136592	0	0	0	0	0
EDF1	0	0	0.0587263	0	0	0	0	0
EDN3	0	0	0.0734527	0	0	0	0	0
EFCAB8	0	0	0	0	0	0	0	0.00407514
EGFLAM	0	0	0	0	0.0100664	0	0	0
EIF4A2	0	0	0	0	0	0.0156009	0	0
EMILIN1	0.00715505	0	0	0	0	0	0	0
ENOX1	0	0	0	0	0	0.0110943	0	0
ENPP7	0.0126439	0	0	0	0	0	0	0
EP400	0	0	0	0	0	0	0.0030978	0
EPB41L2	0	0.00644603	0	0	0	0	0	0
EPPK1	0	0	0	0	0	0	0	0.0018502
ERCC6L2	0	0.00377104	0	0	0	0	0	0
ERVK13-1	0	0	0.0375234	0	0	0	0	0
EVC	0	0	0	0	0.00826781	0	0	0
FAM157A	0	0	0	0	0.018955	0	0	0
FAM205BP	0	0	0	0	0.0298082	0	0	0
FAM3B	0	0	0.0547357	0	0	0	0	0
FAM98C	0	0	0	0	0	0	0	0.0171637
FAR1	0	0	0	0	0	0.0128163	0	0
FARP1	0	0	0	0.0043734	0	0	0	0
FBLN7	0	0	0	0.0148555	0	0	0	0
FBXO40	0	0	0.0204086	0	0	0	0	0
FDXACB1	0.0106093	0	0	0	0	0	0	0
FEM1C	0	0	0	0	0	0.0121559	0	0
FER1L5	0	0	0	0	0	0.00361476	0	0
FGD1	0	0	0	0	0.00905916	0	0	0
FGFR1OP	0	0	0	0	0.0242535	0	0	0
FGL2	0.00973864	0	0	0	0	0	0	0
FOXJ3	0	0	0	0	0	0.0266977	0	0
FSIP2	0	0.00103088	0	0	0	0	0	0
GAD1	0	0	0	0	0.0157923	0	0	0
GALK2	0	0.0194316	0	0	0	0	0	0
GALNT12	0.00973864	0	0	0	0	0	0	0
GAS6	0	0	0	0.00714926	0	0	0	0
GBA	0	0	0.0339632	0	0	0	0	0
GEMIN5	0	0.00550126	0	0	0	0	0	0
GFPT1	0	0	0	0	0	0.00860774	0	0
GIGYF1	0	0	0	0	0	0.00703172	0	0
GLI1	0.00698655	0	0	0	0	0	0	0
GLUD2	0	0	0	0	0	0	0.0103122	0
GNA13	0	0	0	0.0105673	0	0	0	0
GNAI2	0	0	0	0.0124813	0	0	0	0
GNAS	0.00733188	0	0	0	0	0	0	0
GOLGA8B	0	0	0	0	0	0.00978023	0	0
GRAMD3	0	0.0167868	0	0	0	0	0	0
GRAMD4	0.00766331	0	0	0	0	0	0	0
GRAP2	0	0	0	0	0	0	0.0202307	0
GRIK1	0	0	0	0	0	0.00843194	0	0
GRIP2	0	0	0	0	0	0.00700191	0	0
GSK3B	0	0	0	0	0	0	0.0166681	0
GUCY2C	0	0	0	0	0	0.00653115	0	0
GXYLT2	0.0110027	0	0	0	0	0	0	0
GZMB	0	0	0	0	0.0366231	0	0	0
H1FNT	0	0.0201106	0	0	0	0	0	0
H3F3B	0	0	0	0	0	0.0312429	0	0
HAPLN2	0	0	0.0436198	0	0	0	0	0
HCAR1	0	0	0	0	0	0.0394516	0	0
HCN4	0.00582129	0	0	0	0	0	0	0
HDDC3	0	0	0	0	0.0509616	0	0	0
HES4	0	0.0303673	0	0	0	0	0	0
HFE2	0	0	0	0	0	0.0258616	0	0
HIF1A	0	0	0	0	0	0.0118933	0	0
HIST1H1C	0	0	0.0496724	0	0	0	0	0
HIST1H2BL	0	0	0.0873982	0	0	0	0	0
HIVEP1	0	0	0	0	0.0039978	0	0	0
HMGN1	0	0	0.101108	0	0	0	0	0
HNRNPC	0	0	0.0322627	0	0	0	0	0
HOMER3	0	0.0182025	0	0	0	0	0	0
HOXD9	0	0	0	0	0	0	0	0.0236574
HRG	0	0	0	0	0	0	0.0178467	0
HSP90AB1	0	0	0	0	0	0	0.00761555	0
HSP90AB3P	0	0	0.0217889	0	0	0	0	0
HSPA5	0	0	0	0	0	0	0.00924227	0
HSPE1	0	0	0.0924107	0	0	0	0	0
HYPK	0	0	0	0	0	0.0385313	0	0
IFIT1B	0	0	0	0	0.0133605	0	0	0
IGF2R	0.00246787	0	0	0	0	0	0	0
IGKV3-20	0.0921314	0	0	0	0	0	0	0
IL17RE	0	0	0	0	0	0.0121559	0	0
INTS12	0	0	0	0	0	0.0168763	0	0
IRF2BP1	0	0	0	0	0	0	0	0.00920456
IRF3	0.0160677	0	0	0	0	0	0	0
ITGA3	0.00733188	0	0	0	0	0	0	0
ITGAX	0	0.0091425	0	0	0	0	0	0
ITGBL1	0	0	0.0275692	0	0	0	0	0
JAK1	0	0	0	0	0	0	0.00476438	0
JAKMIP3	0	0	0.0112307	0	0	0	0	0
JRKL	0	0	0.0244329	0	0	0	0	0
KCNH8	0	0	0	0	0.00987548	0	0	0
KCNK2	0	0	0.0461174	0	0	0	0	0
KCNN1	0	0	0	0	0.0204437	0	0	0
KCNQ2	0	0	0	0	0	0	0.00711465	0
KCTD1	0	0	0	0	0	0.0285432	0	0
KIAA1211L	0	0.00778258	0	0	0	0	0	0
KIAA1586	0	0	0	0.00598116	0	0	0	0
KIAA1614	0	0.0069944	0	0	0	0	0	0
KIF20B	0	0	0	0.00207385	0	0	0	0
KIF4A	0	0	0.00931481	0	0	0	0	0
KLHL29	0	0	0	0	0.0169492	0	0	0
KLK13	0	0	0	0	0	0.030104	0	0
KMT2D	0.00170291	0	0	0	0	0	0	0
KRT18	0	0	0.026011	0	0	0	0	0
KRT8	0	0	0	0	0	0	0.0106756	0
LARP4	0	0.0128035	0	0	0	0	0	0
LATS2	0.0053732	0	0	0	0	0	0	0
LCA5	0	0	0	0.00514115	0	0	0	0
LETMD1	0	0	0	0	0	0.0147641	0	0
LINC00114	0	0	0	0	0	0.0535084	0	0
LMAN1L	0	0	0	0	0	0	0.0161354	0
LMF1	0	0	0	0	0	0	0.0182774	0
LMOD1	0	0	0	0	0	0.00860774	0	0
LRP1B	0	0	0	0	0	0.00183316	0	0
LRRC37A3	0	0	0	0	0	0.00834671	0	0
LSMEM1	0	0	0.134982	0	0	0	0	0
LSR	0	0	0	0	0	0	0	0.00934209
LYL1	0	0.0339494	0	0	0	0	0	0
MAGI2	0	0.00610418	0	0	0	0	0	0
MAGIX	0	0	0.0354585	0	0	0	0	0
MAP3K10	0	0	0	0	0	0	0.00769292	0
MAP3K11	0	0	0	0	0	0.00898229	0	0
MAP3K9	0	0	0	0	0	0	0	0.005662
MAP4	0	0	0	0	0	0.00299792	0	0
MAP4K1	0	0	0.0194242	0	0	0	0	0
MAP6	0	0	0	0	0	0.00724775	0	0
MAP7D2	0	0	0	0	0	0.00734445	0	0
MARVELD3	0	0	0	0.015242	0	0	0	0
MAST4	0	0.00289766	0	0	0	0	0	0
MBL2	0	0	0	0	0	0	0	0.0241135
MBOAT4	0	0.0368469	0	0	0	0	0	0
MDC1	0	0	0.00765481	0	0	0	0	0
MECP2	0	0	0	0	0	0.0110943	0	0
MEIS3	0	0	0	0.0230334	0	0	0	0
MFAP2	0	0	0	0.0490822	0	0	0	0
MGAM	0	0	0	0	0	0.00511508	0	0
MGST3	0	0	0	0.0420405	0	0	0	0
MINK1	0	0	0	0	0.00659254	0	0	0
MLXIPL	0	0	0	0	0	0	0	0.00948379
MOGS	0	0	0	0	0	0	0	0.00818086
MORN1	0	0	0	0	0	0.0177851	0	0
MPHOSPH10	0	0.0104735	0	0	0	0	0	0
MRPS21	0	0	0	0.0336025	0	0	0	0
MTOR	0	0	0	0	0	0.00284799	0	0
MTUS2	0	0	0.00964962	0	0	0	0	0
MUC20	0	0.0270387	0	0	0	0	0	0
MUC7	0.0276881	0	0	0	0	0	0	0
MYBPHL	0	0.0236988	0	0	0	0	0	0
MYH7	0	0	0	0	0	0.0027168	0	0
MYH9	0	0	0.00505854	0	0	0	0	0
MYOF	0	0	0	0.00229307	0	0	0	0
NAV2	0	0	0.00610312	0	0	0	0	0
NAV3	0	0	0	0	0	0.00340601	0	0
NBEA	0	0	0	0	0	0.00308184	0	0
NEBL	0	0	0	0	0	0	0	0.00379099
NEIL1	0	0	0.0295953	0	0	0	0	0
NEK1	0	0	0.00991696	0	0	0	0	0
NFATC3	0	0	0.0278071	0	0	0	0	0
NFU1	0.0305374	0	0	0	0	0	0	0
NGRN	0	0	0	0	0	0.0192351	0	0
NHS	0	0.00526634	0	0	0	0	0	0
NKPD1	0	0	0	0	0.011841	0	0	0
NOM1	0	0	0.0138948	0	0	0	0	0
NOS2	0.0043333	0	0	0	0	0	0	0
NPC1	0	0	0	0	0.0152154	0	0	0
NPNT	0	0	0	0	0	0	0	0.00941241
NRIP1	0.00448055	0	0	0	0	0	0	0
NRK	0.00334416	0	0	0	0	0	0	0
NUTM2F	0	0	0.0253959	0	0	0	0	0
OAS1	0	0	0	0	0.0226693	0	0	0
ODF3	0	0	0	0	0	0	0.0219934	0
OPA1	0.00373344	0	0	0	0	0	0	0
OS9	0	0	0	0	0	0.0103309	0	0
OTUD7A	0	0	0	0	0	0	0.00695136	0
P3H4	0	0	0	0.0130369	0	0	0	0
P4HB	0	0	0	0.008087	0	0	0	0
PABPN1L	0	0	0	0	0	0	0	0.0285111
PAK6	0	0	0	0	0	0.0118082	0	0
PCBP4	0	0	0	0	0	0.0352428	0	0
PCDHGA4	0.0100692	0	0	0	0	0	0	0
PCM1	0	0	0	0.00271255	0	0	0	0
PCSK9	0	0	0	0.0100247	0	0	0	0
PDE10A	0	0	0.0188557	0	0	0	0	0
PDGFRL	0.0146767	0	0	0	0	0	0	0
PDIA2	0	0	0	0	0	0	0	0.0123988
PDIA4	0	0.00970795	0	0	0	0	0	0
PEAR1	0	0	0	0	0.0193064	0	0	0
PGBD1	0	0.0111498	0	0	0	0	0	0
PGBD4	0	0.0120024	0	0	0	0	0	0
PGM3	0.010705	0	0	0	0	0	0	0
PHKA2	0	0	0	0	0	0	0	0.00521348
PIGA	0	0.0167868	0	0	0	0	0	0
PIGH	0	0	0	0	0	0.0338004	0	0
PIP5K1A	0	0	0	0	0	0.0147641	0	0
PKHD1L1	0	0	0	0	0	0	0	0.00232492
PKP2	0.00552325	0	0	0	0	0	0	0
PLA2G6	0.00742361	0	0	0	0	0	0	0
PLEKHA4	0	0.00944249	0	0	0	0	0	0
PLEKHG3	0	0	0	0	0	0	0.00587301	0
PLOD1	0	0	0	0.0066614	0	0	0	0
PLXNA2	0	0	0.00900245	0	0	0	0	0
POLR3E	0	0	0	0	0	0	0	0.00687627
PPP1R13L	0	0	0	0	0.0152154	0	0	0
PPP1R36	0	0	0	0	0	0.0118933	0	0
PPP3R2	0	0	0	0	0	0.0404169	0	0
PRAM1	0	0	0.0180123	0	0	0	0	0
PRB1	0	0	0	0	0	0.335504	0	0
PRCP	0	0	0	0	0	0.0223602	0	0
PRELP	0	0	0	0.0154429	0	0	0	0
PRR34	0	0.0578165	0	0	0	0	0	0
PRSS35	0	0	0	0.0120947	0	0	0	0
PRSS8	0	0	0	0	0	0	0.101797	0
PSTPIP2	0	0.0160086	0	0	0	0	0	0
PTCH2	0	0	0.0240678	0	0	0	0	0
PTGFRN	0	0	0	0	0	0.00865284	0	0
PTPRO	0	0	0	0	0	0	0.00977942	0
PVALB	0	0	0	0	0.0580651	0	0	0
PVRL1	0	0	0	0	0.0221862	0	0	0
RAP1B	0	0	0	0.024477	0	0	0	0
RBBP8NL	0	0	0	0.00862274	0	0	0	0
RBM46	0	0	0	0	0.0165452	0	0	0
RBM48	0	0	0	0	0	0.0181766	0	0
RFX6	0	0.0130948	0	0	0	0	0	0
RGL4	0.0117664	0	0	0	0	0	0	0
RNF222	0	0	0.0718156	0	0	0	0	0
RNF25	0	0	0	0	0	0	0.0153193	0
RNGTT	0	0	0	0	0	0.00972265	0	0
RPA1	0	0	0	0	0	0	0.0112298	0
RPS7	0	0	0	0	0	0	0.0257299	0
RTN3	0	0	0	0.00598116	0	0	0	0
RYR1	0	0	0	0	0.00211859	0	0	0
RYR2	0	0	0.00279926	0	0	0	0	0
S100A12	0	0	0	0.0561324	0	0	0	0
S100A4	0	0	0	0	0	0	0.0585484	0
SAMD11	0	0	0.0251973	0	0	0	0	0
SCARA5	0	0.0128991	0	0	0	0	0	0
SCMH1	0	0	0	0	0	0.0106644	0	0
SCN4B	0	0	0	0	0	0.0331226	0	0
SEPN1	0	0	0	0	0.0270935	0	0	0
SERPINA1	0	0	0	0.0139697	0	0	0	0
SERPINH1	0	0	0.0282956	0	0	0	0	0
SGSM2	0	0	0	0.0060742	0	0	0	0
SH3D19	0.00671002	0	0	0	0	0	0	0
SIGLEC1	0	0	0	0	0.00960224	0	0	0
SKOR1	0	0	0	0	0	0.00860774	0	0
SLC12A4	0	0.00924036	0	0	0	0	0	0
SLC26A11	0	0.0279129	0	0	0	0	0	0
SLC36A4	0	0.0283715	0	0	0	0	0	0
SLC3A2	0	0	0	0	0	0	0.0137854	0
SLC9A3R1	0	0	0	0	0	0.0177851	0	0
SMARCA4	0	0.00450978	0	0	0	0	0	0
SNIP1	0	0	0.026438	0	0	0	0	0
SPAG17	0	0	0	0	0.00419936	0	0	0
SPANXN2	0	0	0	0	0	0	0.0563703	0
SPATA21	0	0	0	0	0	0.0163744	0	0
SPATA25	0	0	0.101108	0	0	0	0	0
SPATA7	0	0	0.0190791	0	0	0	0	0
SPTAN1	0	0	0	0	0	0	0.00194435	0
SSB	0	0	0.0225515	0	0	0	0	0
ST13	0	0	0	0.0134872	0	0	0	0
STAG3	0	0	0	0	0	0.0072797	0	0
STAU2	0	0	0	0	0	0.0104618	0	0
STK32A	0	0	0	0	0.0242535	0	0	0
STK32C	0	0	0	0	0.0206464	0	0	0
SUCO	0	0	0	0	0.00942833	0	0	0
SYMPK	0	0	0	0	0	0.00558189	0	0
SYT17	0	0	0	0.00977382	0	0	0	0
TANC2	0.00337267	0	0	0	0	0	0	0
TARS	0	0	0.0168798	0	0	0	0	0
TCFL5	0.0126439	0	0	0	0	0	0	0
TCTN3	0	0	0	0	0.0293876	0	0	0
TESK2	0	0	0	0	0	0	0	0.00941241
TLL2	0	0	0.0136592	0	0	0	0	0
TLN2	0	0	0.00608008	0	0	0	0	0
TMEM14B	0	0	0	0	0	0	0	0.0741089
TMEM30C	0	0	0	0	0	0.0535084	0	0
TMSB10	0	0	0	0.0985818	0	0	0	0
TNFRSF11A	0	0	0.032922	0	0	0	0	0
TNK2	0	0	0	0	0	0.0089337	0	0
TNS1	0	0	0	0	0	0	0.00531633	0
TNXB	0	0.00264062	0	0	0	0	0	0
TOP3A	0	0	0.0134314	0	0	0	0	0
TP53BP2	0	0	0	0	0	0	0	0.0063523
TPI1	0	0	0.0454666	0	0	0	0	0
TPM4	0	0	0.0350725	0	0	0	0	0
TPR	0	0	0	0	0.00327476	0	0	0
TRAF3IP1	0	0	0.0153515	0	0	0	0	0
TRAF6	0	0	0	0	0	0.0159014	0	0
TRANK1	0	0	0.00418462	0	0	0	0	0
TRAPPC5	0	0	0	0	0	0	0	0.0236574
TRIM41	0	0	0	0	0	0	0	0.00834463
TRIP11	0	0.00295216	0	0	0	0	0	0
TROAP	0	0	0	0	0	0	0.0106756	0
TRPC4	0.00514045	0	0	0	0	0	0	0
TRPM5	0	0	0.0133203	0	0	0	0	0
TRPV1	0	0	0	0	0	0.0095539	0	0
TTC7B	0	0.00899954	0	0	0	0	0	0
TTN	0	0.000192314	0	0	0	0	0	0
TUBA8	0	0	0.0375234	0	0	0	0	0
UACA	0	0	0	0	0	0	0	0.00257906
UBAP1L	0	0	0	0	0	0	0	0.0255939
UBXN2B	0	0	0.0424698	0	0	0	0	0
UGGT1	0	0	0.00947926	0	0	0	0	0
UNC5B	0	0	0	0	0	0	0.00977942	0
VARS	0	0	0	0	0.00777394	0	0	0
VASH2	0	0	0	0.0113892	0	0	0	0
WAS	0.0144975	0	0	0	0	0	0	0
WDR76	0	0	0	0	0	0.0110943	0	0
WIPF3	0	0.0210933	0	0	0	0	0	0
WNK1	0	0	0.0107797	0	0	0	0	0
WNK3	0	0	0	0.00344686	0	0	0	0
WTAP	0	0.0171197	0	0	0	0	0	0
XBP1	0	0	0	0.0239761	0	0	0	0
XPO4	0	0	0	0	0	0.00903141	0	0
XRCC3	0	0	0	0	0	0	0	0.0152767
XRCC6	0	0	0.0191927	0	0	0	0	0
YWHAG	0	0	0	0	0	0	0.0237154	0
ZFHX4	0	0	0	0	0.00316044	0	0	0
ZFR	0	0	0	0.00518668	0	0	0	0
ZFYVE21	0	0	0.052937	0	0	0	0	0
ZNF333	0.00724239	0	0	0	0	0	0	0
ZNF469	0.00181491	0	0	0	0	0	0	0
ZNF580	0	0	0	0	0	0	0	0.0261286
ZNF613	0	0	0	0	0	0.00960949	0	0
ZNF621	0	0.0178267	0	0	0	0	0	0
ZNF772	0	0.0203476	0	0	0	0	0	0
ZNF805	0	0	0	0	0	0.0124304	0	0
ZSCAN5B	0	0	0.0244329	0	0	0	0	0
